# Supplementary material for: The data of GDP and exchange rate used in the Balassa–Samuelson hypothesis
Source: Data Brief. 2016 Oct 3;9:594–6. doi: 10.1016/j.dib.2016.09.044 (PMC5064988; doi:10.1016/j.dib.2016.09.044)
Supplement: Supplementary file 2 — Supplementary material [file mmc2.xlsx]

## Sheet: developed RPGDP
	Australia	Belgium	Canada	Denmark	Finland	France	Germany	Greece	Ireland	Israel	Italy	Japan	Korea, Rep.	Netherlands	Norway	Portugal	Singapore	Spain	Sweden	United Kingdom
1980	-0.0472784	0.0414036	0.0544667	-0.0470831	0.0431972	0.00488938	0.159071	-0.530231	0.183244	-2.52996	-0.0536572	0.441512	0.657951	0.0947214	-0.181083	-0.00188604	0.583304	0.0588518	-0.184529	0.0654845
1981	-0.0689503	0.159455	0.0653422	0.0666316	0.107099	0.121016	0.263866	-0.392635	0.293813	-2.20959	0.065551	0.425053	0.700934	0.20418	-0.115364	0.0965057	0.566109	0.184181	-0.0917094	0.136299
1982	-0.0683666	0.239158	0.0919804	0.106178	0.13401	0.18242	0.286564	-0.338255	0.337612	-1.89567	0.122892	0.459022	0.695635	0.233896	-0.0728025	0.195917	0.546094	0.247452	-0.0135174	0.180832
1983	0.0369811	0.313775	0.103955	0.151701	0.205482	0.261935	0.321514	-0.193536	0.417388	-1.52655	0.185372	0.451132	0.690563	0.280188	-0.0103808	0.363484	0.521035	0.377567	0.0796187	0.241329
1984	0.0439036	0.38349	0.133058	0.212628	0.244938	0.343308	0.380278	-0.0818241	0.493318	-0.79918	0.258728	0.460735	0.686081	0.347359	0.0377277	0.531964	0.528017	0.446281	0.120002	0.312144
1985	0.121115	0.401977	0.155593	0.219724	0.260323	0.365148	0.396922	0.0109814	0.505264	-0.138586	0.295789	0.455654	0.697577	0.371824	0.0527334	0.592199	0.566051	0.475836	0.145108	0.326046
1986	0.173291	0.275975	0.174438	0.0982619	0.166523	0.245596	0.253418	0.0425436	0.403039	-0.0398512	0.180843	0.301887	0.66286	0.24171	0.0158274	0.49754	0.566395	0.382375	0.0556189	0.263641
1987	0.204598	0.193849	0.146889	0.0271449	0.0957233	0.184701	0.167331	0.0496508	0.349947	-0.0254604	0.107119	0.227134	0.58547	0.160957	-0.0181688	0.447437	0.519796	0.308324	-0.00402427	0.195106
1988	0.158043	0.176079	0.10975	0.0353979	0.0546456	0.172791	0.15316	0.0530891	0.322466	-0.0335795	0.0968052	0.159699	0.504449	0.149865	-0.00984667	0.431015	0.460276	0.269696	-0.0192076	0.138013
1989	0.100891	0.193514	0.0995177	0.0759834	0.0538498	0.194935	0.176811	0.102553	0.329448	0.0546172	0.11335	0.178703	0.450697	0.1708	0.0158661	0.458114	0.417449	0.264348	-0.00393945	0.161077
1990	0.117775	0.108817	0.10118	-0.00704661	0.00276764	0.115144	0.0858275	0.0901926	0.240914	0.0624316	0.0328659	0.177165	0.428335	0.0899205	-0.0359779	0.394347	0.352287	0.177714	-0.0407413	0.116279
1991	0.107112	0.10341	0.109143	-0.00840034	0.0567935	0.119986	0.0713726	0.130736	0.242928	0.10219	0.0265195	0.125957	0.394399	0.0844911	-0.0366972	0.373986	0.301557	0.162143	-0.0289981	0.119963
1992	0.12306	0.0741888	0.140071	-0.0328584	0.131489	0.0951572	0.0451365	0.161936	0.214777	0.126261	0.0292813	0.103201	0.401068	0.062714	-0.0489854	0.335569	0.270738	0.155887	-0.0263696	0.131453
1993	0.156835	0.110319	0.167782	0.00619253	0.247236	0.134652	0.0817625	0.256654	0.254718	0.185505	0.145475	0.0542074	0.387777	0.0918481	0.00243178	0.421086	0.229696	0.260003	0.125024	0.192744
1994	0.164577	0.0943787	0.181713	-0.0122376	0.200076	0.130503	0.0769276	0.285082	0.239189	0.203035	0.158792	0.0276501	0.360105	0.0859603	-0.00221322	0.433284	0.18128	0.286512	0.115249	0.180972
1995	0.136101	0.0345702	0.178863	-0.071188	0.09586	0.0829947	0.0192693	0.259392	0.172518	0.135723	0.155596	-0.00907423	0.300791	0.023167	-0.0636602	0.382078	0.129282	0.246936	0.0643732	0.162161
1996	0.121731	0.0634064	0.179125	-0.0593388	0.113241	0.0984182	0.0483695	0.275006	0.149905	0.158896	0.130644	0.0534126	0.299265	0.0424159	-0.0812324	0.387271	0.119202	0.250124	0.0356824	0.156768
1997	0.103307	0.126017	0.185519	-0.00301855	0.148528	0.159804	0.120918	0.322041	0.133432	0.201932	0.17465	0.109954	0.36546	0.098623	-0.0508594	0.429905	0.136934	0.307881	0.0865014	0.134173
1998	0.161165	0.13324	0.218681	0.00981673	0.143893	0.161194	0.132199	0.351608	0.12416	0.240501	0.185606	0.169078	0.584681	0.0995866	-0.00694815	0.430583	0.230062	0.308708	0.0941975	0.127663
1999	0.19626	0.151419	0.213295	0.0315996	0.157839	0.180855	0.155504	0.382707	0.107922	0.280824	0.211027	0.126558	0.492226	0.115254	-0.00415878	0.44299	0.24278	0.321738	0.102058	0.138757
2000	0.199956	0.210371	0.196674	0.0885759	0.213337	0.239026	0.222725	0.445019	0.141758	0.25182	0.268798	0.10406	0.450927	0.163262	-0.00372222	0.49836	0.218522	0.374705	0.133254	0.154338
2001	0.262017	0.21997	0.213466	0.0961515	0.210284	0.242459	0.229428	0.440713	0.128711	0.270649	0.270834	0.155098	0.491777	0.168717	0.00222774	0.506163	0.262895	0.371166	0.176928	0.16447
2002	0.26589	0.195633	0.218914	0.0763598	0.188201	0.221691	0.212009	0.410582	0.0899294	0.340721	0.248189	0.172925	0.451602	0.151512	-0.036838	0.484007	0.255868	0.343144	0.149636	0.135742
2003	0.2172	0.120495	0.170408	0.00696146	0.111709	0.150404	0.142782	0.313635	0.0100606	0.338779	0.175506	0.147905	0.427677	0.0801479	-0.0849562	0.417239	0.235503	0.261861	0.0681628	0.0859899
2004	0.126157	0.0782756	0.135549	-0.0359278	0.0654286	0.114752	0.111078	0.264744	-0.0323265	0.328437	0.141186	0.126211	0.406269	0.0457398	-0.130774	0.381313	0.1897	0.223108	0.022158	0.0339606
2005	0.0993028	0.0832074	0.100802	-0.0398245	0.063587	0.119077	0.120595	0.276582	-0.0402134	0.328639	0.148534	0.142516	0.358766	0.0461657	-0.179081	0.383275	0.163686	0.220156	0.0271414	0.0342665
2006	0.0949112	0.0745118	0.0679524	-0.0528741	0.0535937	0.112672	0.112581	0.255479	-0.044899	0.319396	0.144735	0.171361	0.325337	0.0291322	-0.207762	0.378298	0.123856	0.210599	0.00876058	0.0243854
2007	0.052621	0.0275614	0.0378722	-0.0935946	-0.0027039	0.0655252	0.0654947	0.205201	-0.0764296	0.267364	0.102848	0.174869	0.29582	-0.0240176	-0.262062	0.33261	0.0680977	0.16516	-0.0407728	-0.0192137
2008	-0.0255645	-0.00508507	0.0149063	-0.132626	-0.0424034	0.0261939	0.0249751	0.164086	-0.0706977	0.198226	0.0713299	0.121157	0.35477	-0.0733027	-0.315467	0.293246	0.076737	0.132691	-0.0586916	0.0122002
2009	0.0365427	0.016567	0.0612497	-0.0933337	0.000862557	0.0531383	0.0545725	0.189568	-0.0284731	0.226992	0.104396	0.0876721	0.403206	-0.0415751	-0.234306	0.310194	0.080856	0.161778	0.00946856	0.0960364
2010	-0.029726	0.0376121	0.00825155	-0.0761692	0.019922	0.0749274	0.0642073	0.255458	0.00424362	0.199585	0.129786	0.0520617	0.339215	-0.0173115	-0.258121	0.331659	0.0165092	0.196939	-0.0320287	0.100709
2011	-0.0956414	0.0191972	-0.0206902	-0.0921108	-0.00759756	0.0510898	0.0309812	0.28345	-0.0209451	0.176218	0.11138	0.0176596	0.317705	-0.0350381	-0.313308	0.333761	-0.0194736	0.192449	-0.0789582	0.0901036
2012	-0.118626	0.0648305	-0.0140384	-0.0494899	0.0397468	0.0953316	0.0638268	0.357673	0.0226289	0.199095	0.171548	0.0185468	0.327232	0.0182988	-0.309007	0.40312	-0.00650128	0.251028	-0.0513324	0.106863
2013	-0.10151	0.0560172	-8.6255e-05	-0.0558908	0.0354489	0.0869239	0.0542877	0.370332	0.0128931	0.167189	0.175474	0.108618	0.312601	0.0209078	-0.298882	0.391462	-0.000912128	0.250246	-0.069059	0.116559
2014	-0.0469799	0.0583943	0.0316696	-0.0530013	0.0442534	0.0943795	0.0518359	0.37656	-0.00372901	0.163918	0.189224	0.155011	0.292695	0.0246129	-0.260114	0.385156	0.00733201	0.250423	-0.0527504	0.0911196

## Sheet: developing RPGDP
	Algeria	Brunei Darussalam	Cameroon	Chile	China	Colombia	Dominica	Gabon	Grenada	India	Indonesia	Malaysia	Mexico	Morocco	Philippines	South Africa	Sri Lanka	St. Kitts and Nevis	St. Vincent and the Grenadines	Venezuela, RB
1985	0.14292	0.229225	1.25448	0.529017	1.48967	-0.00757576	1.17485	0.731725	1.1865	1.2837	0.78379	0.979567	-0.88373	1.4193	1.13128	0.303867	0.898102	0.973519	1.23498	-2.06831
1986	0.177034	0.435113	1.19672	0.593813	1.54779	0.0877256	1.13905	0.773379	1.15113	1.31143	0.866595	1.05797	-0.439591	1.35969	1.17032	0.327054	0.920882	0.900103	1.19955	-2.00485
1987	0.20629	0.391261	1.2056	0.614108	1.63427	0.176167	1.10609	0.802836	1.08497	1.31381	0.942492	1.02113	-0.0948092	1.3437	1.15815	0.292092	0.947247	0.846202	1.17625	-1.76596
1988	0.307949	0.430688	1.23111	0.621368	1.66882	0.27178	1.07056	0.719082	1.06526	1.3473	0.928172	1.01686	0.140583	1.29815	1.16055	0.324337	1.00305	0.787283	1.12861	-1.7406
1989	0.392019	0.41118	1.29434	0.643471	1.70962	0.384473	1.07332	0.72886	1.02883	1.37877	0.912934	1.00721	0.150815	1.31727	1.17249	0.364121	1.0636	0.761377	1.11832	-1.3139
1990	0.418935	0.357384	1.30783	0.70195	1.70933	0.49241	1.04613	0.616434	1.01815	1.3861	0.897427	0.972605	0.187427	1.29299	1.21419	0.474694	1.08878	0.728704	1.09976	-1.20628
1991	0.652333	0.344911	1.26365	0.723256	1.69408	0.595794	1.02384	0.606295	0.981816	1.51617	0.884937	0.945259	0.19719	1.29282	1.27783	0.504967	1.08578	0.724619	1.08406	-1.11947
1992	0.766826	0.315579	1.32004	0.712875	1.6852	0.636547	1.02732	0.565329	0.990766	1.55082	0.894246	0.902221	0.211838	1.3165	1.26304	0.540777	1.10991	0.703271	1.06523	-1.03793
1993	0.844048	0.357588	1.24736	0.746014	1.73497	0.682202	1.0199	0.688986	1.01244	1.60312	0.889947	0.878588	0.123179	1.37599	1.29434	0.581388	1.13965	0.681801	1.0772	-0.881628
1994	1.04339	0.391755	1.56672	0.747382	1.74031	0.623808	0.999389	0.863142	1.02364	1.59444	0.893276	0.868641	0.151434	1.36117	1.27754	0.62043	1.13632	0.654855	1.08344	-0.644032
1995	1.17647	0.367948	1.64353	0.680495	1.70166	0.663594	0.991516	0.844765	1.01536	1.60637	0.884747	0.821287	0.479481	1.3594	1.25579	0.62314	1.13168	0.659008	1.05472	-0.549593
1996	1.2143	0.360217	1.63155	0.698301	1.67698	0.738572	0.980421	0.805345	1.00495	1.62032	0.880012	0.798564	0.559468	1.33869	1.25508	0.692569	1.17908	0.652453	1.05588	-0.193093
1997	1.24561	0.382358	1.66997	0.702918	1.65811	0.79052	0.982835	0.873493	1.008	1.64452	0.946669	0.835106	0.577392	1.4062	1.30215	0.735091	1.19962	0.656261	1.05119	-0.0964087
1998	1.28509	0.510608	1.71639	0.760608	1.64103	0.919112	0.974346	0.977418	0.978242	1.71215	1.51876	1.0224	0.641895	1.40487	1.41905	0.830389	1.23559	0.668901	1.03668	0.0299387
1999	1.31084	0.475577	1.71103	0.828867	1.62436	1.04123	0.973744	0.974771	0.946591	1.71445	1.45171	1.01659	0.665332	1.42874	1.40514	0.878524	1.27767	0.674739	1.03423	0.111955
2000	1.27465	0.38441	1.78843	0.822384	1.59295	1.03068	0.88557	0.959352	0.827983	1.73773	1.41036	0.967264	0.647409	1.48084	1.44956	0.920664	1.29436	0.558697	0.965949	0.1158
2001	1.29645	0.424022	1.80032	0.880451	1.55333	1.07609	0.879375	0.980783	0.83966	1.74265	1.47371	0.984922	0.65256	1.47789	1.50521	1.0013	1.35831	0.532671	0.93229	0.151995
2002	1.29598	0.408145	1.77436	0.907744	1.516	1.11446	0.891383	0.970128	0.826013	1.74613	1.44597	0.96873	0.673001	1.46801	1.5012	1.07105	1.36833	0.532814	0.913339	0.372967
2003	1.24936	0.37548	1.69783	0.891665	1.47828	1.17299	0.890674	0.909423	0.804918	1.70437	1.40787	0.950003	0.721706	1.3937	1.51351	0.927233	1.36481	0.572384	0.903822	0.551172
2004	1.1852	0.320741	1.65877	0.80178	1.4391	1.1249	0.885441	0.856907	0.8222	1.67244	1.41381	0.923325	0.725944	1.35876	1.51788	0.835863	1.3757	0.567458	0.894975	0.528158
2005	1.12456	0.260976	1.66639	0.736815	1.39148	1.06492	0.908704	0.806389	0.783344	1.64348	1.42623	0.892746	0.706757	1.35754	1.51064	0.813498	1.3654	0.562862	0.897905	0.497675
2006	1.0934	0.195892	1.67152	0.667734	1.32644	1.05128	0.896322	0.786423	0.807379	1.62611	1.38691	0.868382	0.686556	1.3398	1.47421	0.822895	1.3542	0.542192	0.87323	0.466698
2007	1.05718	0.182065	1.63324	0.644646	1.24078	0.978143	0.880818	0.732782	0.792128	1.54596	1.34886	0.812345	0.678495	1.29617	1.40965	0.819088	1.36632	0.538107	0.856331	0.452394
2008	0.969469	0.11504	1.59623	0.655728	1.14257	0.930041	0.856007	0.656485	0.776855	1.57844	1.31011	0.753428	0.668953	1.23046	1.37127	0.87804	1.34598	0.521859	0.877969	0.428333
2009	1.08602	0.242862	1.60809	0.667914	1.08518	0.961399	0.818696	0.769822	0.795654	1.57034	1.30101	0.809802	0.775729	1.21839	1.4001	0.889305	1.33974	0.540158	0.881958	0.509691
2010	1.04617	0.194902	1.62567	0.58136	1.02996	0.89364	0.844077	0.716034	0.817347	1.53322	1.18805	0.742394	0.73442	1.23394	1.35502	0.81597	1.30442	0.563153	0.889913	0.552381
2011	0.980834	0.0788183	1.59692	0.536713	0.960272	0.845381	0.841214	0.640371	0.826773	1.54337	1.14243	0.694633	0.706357	1.2041	1.33074	0.797282	1.25912	0.575109	0.905422	0.753732
2012	1.02018	0.0856042	1.62789	0.534721	0.926406	0.827957	0.84892	0.671202	0.832465	1.59396	1.15958	0.691597	0.72901	1.23616	1.30944	0.853738	1.28323	0.589384	0.911082	0.767978
2013	1.0363	0.121569	1.60554	0.534281	0.896344	0.836536	0.855442	0.701875	0.821444	1.64361	1.20169	0.702501	0.730074	1.22237	1.29981	0.9255	1.26823	0.579435	0.905902	0.940405
2014	1.05508	0.102816	1.58941	0.593291	0.875368	0.86328	0.850009	0.737538	0.801698	1.63657	1.25062	0.7104	0.751701	1.22432	1.31163	0.985221	1.24454	0.562628	0.90717	1.02525

## Sheet: developed p
	Australia	Belgium	Canada	Denmark	Finland	France	Germany	Greece	Ireland	Israel	Italy	Japan	Korea, Rep.	Netherlands	Norway	Portugal	Singapore	Spain	Sweden	United Kingdom
1980	0.0831044	1.41386	0.0676736	0.75742	0.578345	0.616141	0.118222	2.48812	1.91151	-0.199613	0.590419	3.16071	2.04546	2.97579	0.17167	0.777139	2.27422	0.148338	2.10455	0.684343	-0.332817
1981	0.0815781	1.52829	0.0701939	0.853367	0.635021	0.713702	0.228818	2.54972	1.95349	-0.131311	0.645414	3.2552	2.05521	2.98393	0.284652	0.829472	2.32722	0.150997	2.19794	0.755491	-0.275708
1982	0.11584	1.60803	0.0640397	0.905669	0.669384	0.773067	0.263378	2.57441	2.03334	-0.119348	0.655184	3.29074	2.12239	3.01065	0.315215	0.859616	2.37525	0.165859	2.24098	0.839406	-0.224796
1983	0.139243	1.63855	0.052756	0.930805	0.710999	0.81187	0.285209	2.62809	2.08521	-0.0912551	0.643453	3.29556	2.10741	3.03553	0.34603	0.89155	2.43595	0.168917	2.32061	0.902575	-0.169012
1984	0.152167	1.6833	0.0742009	0.976571	0.73271	0.857554	0.340363	2.68011	2.09814	-0.0492932	0.703525	3.33245	2.11594	3.06062	0.401108	0.932119	2.4655	0.18022	2.34211	0.920391	-0.114883
1985	0.23823	1.68967	0.0955635	0.98196	0.736516	0.8602	0.36089	2.70692	2.11095	-0.0463905	0.715993	3.34553	2.12422	3.09849	0.421724	0.945972	2.46874	0.206781	2.34499	0.921813	-0.109773
1986	0.227478	1.56849	0.093375	0.856934	0.644822	0.74427	0.237256	2.63076	2.02867	-0.159303	0.654373	3.22158	1.97871	3.10039	0.296746	0.858394	2.37188	0.216329	2.23209	0.829807	-0.174116
1987	0.187902	1.49981	0.0704529	0.782988	0.581445	0.684604	0.170042	2.56645	1.94723	-0.19979	0.621782	3.15665	1.92768	3.0733	0.233149	0.797583	2.323	0.215525	2.17115	0.777217	-0.223079
1988	0.127046	1.50524	0.0380106	0.773771	0.555384	0.686199	0.171554	2.54857	1.91095	-0.202747	0.574698	3.15392	1.88932	3.0094	0.236367	0.772047	2.30924	0.206296	2.14238	0.754952	-0.259817
1989	0.110644	1.54249	0.0205086	0.809764	0.559073	0.721546	0.209714	2.57205	1.97209	-0.168509	0.593748	3.17108	1.93206	2.96865	0.282738	0.798259	2.31706	0.203073	2.14131	0.770423	-0.225218
1990	0.108605	1.47902	0.0167643	0.748887	0.506059	0.661131	0.155193	2.50368	1.94165	-0.226732	0.569789	3.10769	1.96288	2.97861	0.22885	0.76101	2.2422	0.179323	2.07095	0.712896	-0.267178
1991	0.113757	1.49271	0.00314128	0.771087	0.530903	0.680816	0.169313	2.50506	1.93633	-0.210537	0.565471	3.11431	1.93545	2.97328	0.244932	0.779632	2.22101	0.161853	2.07227	0.701482	-0.277755
1992	0.148038	1.46905	0.0328592	0.74983	0.577121	0.655946	0.134358	2.47354	1.92162	-0.235049	0.562421	3.10287	1.91428	2.98717	0.21765	0.764171	2.16729	0.139574	2.05377	0.688279	-0.280812
1993	0.186285	1.50174	0.0658555	0.788145	0.68631	0.688824	0.152919	2.50782	1.98683	-0.166913	0.590977	3.20264	1.86493	2.99155	0.242952	0.824542	2.22852	0.13885	2.14149	0.807143	-0.210666
1994	0.157835	1.48816	0.100951	0.782403	0.653951	0.684237	0.144245	2.49857	2.0061	-0.171368	0.578532	3.20725	1.83651	2.97674	0.233319	0.827446	2.23143	0.11235	2.15492	0.80509	-0.216766
1995	0.144177	1.4389	0.10581	0.730277	0.583896	0.642376	0.0948623	2.45337	1.97709	-0.200323	0.54902	3.20148	1.81299	2.95198	0.182649	0.782024	2.18509	0.0844771	2.11595	0.77216	-0.229471
1996	0.121986	1.46389	0.10874	0.748707	0.615772	0.656963	0.122359	2.44834	1.99175	-0.194166	0.540425	3.17355	1.8881	2.96198	0.207698	0.796929	2.19322	0.0888052	2.12013	0.755838	-0.2226
1997	0.153941	1.52966	0.118476	0.805818	0.673787	0.719	0.185897	2.48972	2.02211	-0.166919	0.546752	3.21769	1.93676	3.02592	0.27187	0.83598	2.24957	0.112663	2.18463	0.819974	-0.241123
1998	0.229346	1.53855	0.150809	0.810824	0.687027	0.727762	0.194909	2.51054	2.02174	-0.143447	0.572512	3.2243	1.97479	3.16945	0.277188	0.861019	2.25633	0.172499	2.19218	0.844812	-0.246295
1999	0.220849	1.56145	0.153403	0.827084	0.710248	0.753404	0.220236	2.52325	2.0257	-0.118839	0.597098	3.24643	1.92521	3.10385	0.295331	0.874786	2.27488	0.187333	2.21093	0.868992	-0.232537
2000	0.262687	1.62806	0.155992	0.892946	0.773384	0.823606	0.291413	2.60169	2.0546	-0.0648377	0.600069	3.31314	1.91841	3.08694	0.362905	0.928534	2.34021	0.203252	2.2738	0.923828	-0.192384
2001	0.305756	1.64221	0.175491	0.907652	0.787144	0.841348	0.307646	2.6173	2.13294	-0.0607338	0.62081	3.32596	1.98622	3.13917	0.369959	0.936994	2.3463	0.227789	2.28324	0.977669	-0.164001
2002	0.278359	1.62007	0.178353	0.88114	0.765345	0.818034	0.286452	2.58675	2.09139	-0.0955485	0.655367	3.30034	2.01236	3.12054	0.340847	0.886638	2.3161	0.236052	2.25505	0.949595	-0.180087
2003	0.199348	1.54406	0.127026	0.803299	0.6924	0.739819	0.212832	2.50253	2.01492	-0.179555	0.645044	3.21972	1.98733	3.09412	0.262617	0.833605	2.23292	0.231699	2.1729	0.87038	-0.213402
2004	0.146161	1.50508	0.0983381	0.768535	0.661605	0.700661	0.175674	2.46014	1.97436	-0.218968	0.651383	3.18022	1.96883	3.0731	0.227289	0.82173	2.19282	0.222863	2.12992	0.838705	-0.257479
2005	0.132849	1.50697	0.0724538	0.775664	0.671699	0.707006	0.182826	2.45883	1.92474	-0.215584	0.660704	3.18544	1.99256	3.02721	0.233897	0.81	2.19679	0.228822	2.12934	0.85851	-0.248775
2006	0.137629	1.50927	0.0489683	0.777675	0.674951	0.709758	0.186031	2.45517	1.95747	-0.222359	0.662309	3.18654	2.02863	3.00094	0.238858	0.811806	2.19504	0.218048	2.12434	0.860885	-0.250177
2007	0.0940365	1.4758	0.0282871	0.744122	0.638565	0.677726	0.150545	2.41715	1.90857	-0.268668	0.637028	3.15309	2.04599	2.99047	0.206286	0.781805	2.15741	0.198296	2.08678	0.825512	-0.284343
2008	0.090841	1.4436	0.0316104	0.717481	0.608129	0.652546	0.126151	2.38636	2.01076	-0.299052	0.575083	3.12554	1.99981	3.06107	0.182492	0.765368	2.13318	0.159802	2.05631	0.816287	-0.246598
2009	0.113071	1.46531	0.0586687	0.732036	0.629606	0.673641	0.146272	2.40261	2.1079	-0.25767	0.599126	3.14378	1.96093	3.1117	0.198832	0.801768	2.1583	0.167646	2.07904	0.881814	-0.185544
2010	0.03749	1.48371	0.0129059	0.750051	0.652178	0.694848	0.169304	2.41041	2.08722	-0.225741	0.572753	3.16494	1.94339	3.06298	0.221127	0.781336	2.18005	0.134658	2.09909	0.857786	-0.188975
2011	-0.0140871	1.46111	-0.00353928	0.731558	0.630056	0.678217	0.152852	2.38865	2.06079	-0.244331	0.552385	3.14566	1.91677	3.04099	0.203546	0.75643	2.15693	0.0908672	2.07789	0.813306	-0.21027
2012	-0.0144245	1.49204	0.00304097	0.763101	0.661123	0.712901	0.187311	2.42527	2.0806	-0.208525	0.586399	3.17575	1.92572	3.04758	0.236111	0.778447	2.18815	0.0777213	2.1105	0.836789	-0.207306
2013	0.0117859	1.47929	0.0184047	0.752618	0.646818	0.701225	0.172884	2.42135	2.06016	-0.218644	0.557608	3.16254	2.01796	3.03593	0.217446	0.779873	2.17902	0.0743549	2.09648	0.826233	-0.207432
2014	0.0378817	1.48514	0.0482358	0.756863	0.649628	0.706344	0.176282	2.43441	2.03873	-0.21218	0.558567	3.16881	2.04885	3.02044	0.220619	0.808603	2.18755	0.0824824	2.10444	0.85653	-0.228978

## Sheet: developing p
	Algeria	Brunei Darussalam	Cameroon	Chile	China	Colombia	Dominica	Gabon	Grenada	India	Indonesia	Malaysia	Mexico	Morocco	Philippines	South Africa	Sri Lanka	St. Kitts and Nevis	St. Vincent and the Grenadines	Venezuela, RB
1985	1.41606	0.176349	2.76493	2.80579	0.773709	3.35801	0.39154	2.57576	0.398257	1.58942	3.79302	0.37277	1.18055	1.04138	1.64751	0.975062	2.22082	0.450901	0.424511	0.680764
1986	1.34433	0.172169	2.62739	2.81546	0.824441	3.42608	0.387654	2.44424	0.403843	1.56948	3.83895	0.394457	1.29536	0.969558	1.69189	0.91962	2.20894	0.458928	0.428069	0.673848
1987	1.34252	0.16825	2.52816	2.80851	0.841246	3.44758	0.386468	2.40276	0.423598	1.56072	3.92416	0.398626	1.29887	0.936855	1.69554	0.820404	2.21419	0.470716	0.429893	0.835906
1988	1.42087	0.160437	2.53408	2.81401	0.783733	3.44809	0.39102	2.45582	0.423636	1.56972	3.91855	0.421495	1.20251	0.93589	1.68713	0.833149	2.2079	0.486779	0.445979	0.740812
1989	1.51207	0.161654	2.59165	2.80345	0.736089	3.47544	0.385293	2.47777	0.420474	1.6429	3.93322	0.444603	1.17835	0.956947	1.67692	0.855997	2.23518	0.48536	0.454315	0.874233
1990	1.53889	0.14349	2.54093	2.78351	0.84978	3.50541	0.394484	2.39947	0.431633	1.66135	3.94088	0.455576	1.15648	0.938515	1.69651	0.814809	2.21933	0.491113	0.445311	0.879778
1991	1.77127	0.133755	2.5741	2.77486	0.89914	3.50874	0.38901	2.48688	0.438311	1.73667	3.94443	0.462259	1.11646	0.946956	1.69403	0.799128	2.20136	0.490743	0.440105	0.853465
1992	1.73738	0.115673	2.55946	2.74182	0.900725	3.49679	0.378832	2.51572	0.435163	1.758	3.94325	0.421743	1.07767	0.927178	1.63894	0.769695	2.19257	0.491462	0.438276	0.828164
1993	1.69791	0.106696	2.61554	2.74959	0.873294	3.47714	0.384704	2.55534	0.435767	1.81445	3.92779	0.423813	1.05279	0.954938	1.64921	0.801149	2.19934	0.49637	0.432661	0.823871
1994	1.77493	0.0828905	2.7885	2.73058	0.965096	3.38968	0.395817	2.72503	0.430871	1.79576	3.91853	0.42749	1.06947	0.939836	1.61411	0.811224	2.18501	0.501329	0.43948	0.83732
1995	1.80713	0.0372567	2.71659	2.68335	0.895624	3.35291	0.402149	2.65082	0.434846	1.77984	3.90871	0.404471	1.23036	0.893594	1.58623	0.796321	2.18076	0.50069	0.444011	0.726122
1996	1.8055	0.038967	2.72308	2.6817	0.871506	3.33866	0.407472	2.67105	0.438655	1.79355	3.90569	0.404122	1.18786	0.9022	1.5757	0.851894	2.16188	0.504269	0.437825	0.810822
1997	1.81418	0.0640703	2.77009	2.67322	0.868245	3.31672	0.407054	2.72144	0.443319	1.78419	3.98363	0.451245	1.13431	0.9464	1.61293	0.856215	2.16053	0.477256	0.445938	0.713136
1998	1.80758	0.124663	2.76787	2.69877	0.878049	3.3459	0.409426	2.72653	0.444066	1.79237	4.32739	0.580199	1.13893	0.944805	1.7234	0.913087	2.16675	0.46923	0.443422	0.636437
1999	1.86002	0.141379	2.78777	2.73742	0.89357	3.40092	0.413734	2.76297	0.450966	1.80046	4.15041	0.563854	1.10141	0.960192	1.68811	0.943962	2.19604	0.464265	0.448442	0.597763
2000	1.92623	0.156457	2.85999	2.761	0.906899	3.45217	0.424451	2.83831	0.456015	1.81643	4.17922	0.571662	1.07165	1.0014	1.739	0.991141	2.22193	0.469455	0.462138	0.597174
2001	1.93149	0.182723	2.86597	2.82854	0.915799	3.47292	0.430929	2.85389	0.454688	1.83399	4.22982	0.577656	1.05173	1.03765	1.79065	1.07277	2.24126	0.471668	0.470347	0.585037
2002	1.94587	0.199454	2.83877	2.86014	0.925967	3.49004	0.437025	2.83866	0.463384	1.83506	4.14573	0.576709	1.05159	1.02153	1.79099	1.12944	2.23796	0.469727	0.469196	0.709254
2003	1.92482	0.196	2.76692	2.8594	0.930728	3.53023	0.440507	2.75991	0.463554	1.81009	4.09212	0.582167	1.0902	0.965139	1.81226	0.970383	2.225	0.469874	0.478051	0.742625
2004	1.8884	0.190804	2.73592	2.81159	0.925641	3.47748	0.441706	2.72815	0.465471	1.79353	4.09523	0.587096	1.10134	0.936891	1.81772	0.907299	2.2253	0.471411	0.476857	0.739402
2005	1.9042	0.193234	2.74108	2.77603	0.927941	3.4165	0.448953	2.72616	0.464916	1.77814	4.10225	0.587436	1.08365	0.946987	1.79733	0.900471	2.18897	0.471474	0.475428	0.73293
2006	1.9043	0.186178	2.72941	2.75183	0.923554	3.41949	0.451624	2.74233	0.460604	1.77776	4.03741	0.571971	1.08201	0.943325	1.75713	0.921832	2.1758	0.449961	0.476175	0.702839
2007	1.88032	0.171248	2.69981	2.73886	0.895213	3.35286	0.450001	2.69539	0.456368	1.72345	4.02179	0.547271	1.07848	0.915904	1.71085	0.92148	2.15132	0.443006	0.459349	0.640609
2008	1.84548	0.151925	2.6641	2.71893	0.847481	3.31611	0.439687	2.65999	0.439176	1.72705	4.02337	0.527576	1.08107	0.892368	1.67522	0.959565	2.07024	0.436782	0.434056	0.53824
2009	1.87083	0.157217	2.67255	2.74787	0.841607	3.33682	0.43801	2.67335	0.438973	1.72702	4.0313	0.547397	1.14139	0.903381	1.68742	0.939134	2.07962	0.426489	0.430682	0.432613
2010	1.87149	0.134658	2.69485	2.70778	0.830606	3.27843	0.431364	2.69485	0.431364	1.66016	3.95858	0.508002	1.10161	0.925165	1.65427	0.864584	2.05333	0.431364	0.431364	0.411966
2011	1.85724	0.104481	2.67473	2.68378	0.800944	3.26566	0.434614	2.68184	0.431883	1.64568	3.93386	0.48554	1.09318	0.917452	1.63039	0.853332	2.02888	0.415198	0.431241	0.545203
2012	1.85568	0.108474	2.70523	2.68232	0.788329	3.24876	0.437657	2.71353	0.430433	1.67471	3.95405	0.491373	1.10991	0.94882	1.61471	0.89168	2.06844	0.417993	0.428995	0.471065
2013	1.85824	0.113683	2.68893	2.68871	0.775271	3.26342	0.444174	2.7035	0.436941	1.6761	3.98044	0.497288	1.08669	0.935646	1.61043	0.945382	2.05069	0.421186	0.431828	0.478497
2014	1.85932	0.126993	2.68787	2.73831	0.769055	3.28794	0.447564	2.69106	0.448061	1.674	4.0152	0.507328	1.09392	0.940791	1.61934	0.976311	2.04868	0.424038	0.437976	0.292135

## Sheet: developed ner
	Australia	Belgium	Canada	Denmark	Finland	France	Germany	Greece	Ireland	Israel	Italy	Japan	Korea, Rep.	Netherlands	Norway	Portugal	Singapore	Spain	Sweden	United Kingdom
1980	-0.0563846	1.466	0.067895	0.750966	0.571719	0.625886	0.259514	1.62958	-0.312787	-2.29037	2.9327	2.35553	2.7835	0.298442	0.693659	1.69951	0.330659	1.85553	0.626297	-0.366234
1981	-0.0603736	1.56972	0.078786	0.852685	0.635006	0.735168	0.354108	1.74358	-0.2067	-1.94193	3.05567	2.34348	2.83317	0.397105	0.758875	1.7892	0.324836	1.9653	0.704446	-0.303084
1982	-0.00618351	1.65983	0.0912213	0.920772	0.683085	0.817704	0.384997	1.8248	-0.152081	-1.61498	3.13114	2.39633	2.86397	0.426545	0.809831	1.90022	0.330419	2.04084	0.79814	-0.242265
1983	0.0453288	1.70869	0.0907576	0.961183	0.745862	0.882029	0.407095	1.9448	-0.0943779	-1.25015	3.18151	2.37568	2.88972	0.455473	0.863107	2.04446	0.32491	2.15664	0.884632	-0.180637
1984	0.0567216	1.76181	0.112292	1.01522	0.778874	0.941467	0.454226	2.05199	-0.0350084	-0.532822	3.24476	2.3757	2.90632	0.506327	0.911768	2.16551	0.329008	2.20618	0.9176	-0.123894
1985	0.155911	1.77363	0.135286	1.02516	0.792244	0.953529	0.468933	2.14025	-0.0242856	0.0714583	3.28091	2.37755	2.93953	0.521321	0.934359	2.23146	0.342452	2.23056	0.934697	-0.108325
1986	0.174924	1.65003	0.142859	0.908002	0.704967	0.840488	0.336757	2.14607	-0.128936	0.172557	3.17342	2.22665	2.9452	0.389171	0.868923	2.17489	0.337942	2.14628	0.852699	-0.16609
1987	0.154783	1.57211	0.122541	0.835076	0.643015	0.778926	0.254643	2.13171	-0.172039	0.202663	3.11263	2.16028	2.91517	0.306575	0.828496	2.14886	0.323455	2.09159	0.80212	-0.213301
1988	0.107179	1.56547	0.0901551	0.828113	0.621471	0.775023	0.24458	2.15186	-0.182787	0.20383	3.11449	2.10772	2.8642	0.295915	0.814047	2.15822	0.30372	2.06628	0.787259	-0.250132
1989	0.101952	1.59554	0.0733486	0.863928	0.63258	0.80483	0.274167	2.21063	-0.151476	0.28249	3.13738	2.13977	2.82702	0.326487	0.839132	2.19717	0.290092	2.07327	0.809349	-0.213836
1990	0.107568	1.52398	0.0669871	0.791589	0.582462	0.73602	0.20837	2.20007	-0.21854	0.304528	3.07849	2.16075	2.84989	0.260296	0.796556	2.15398	0.258286	2.00832	0.772233	-0.249355
1991	0.108482	1.53337	0.0590772	0.80594	0.606809	0.751442	0.219988	2.26071	-0.2067	0.357765	3.09364	2.12939	2.86531	0.271764	0.811772	2.15981	0.237431	2.01666	0.781573	-0.246405
1992	0.134065	1.50717	0.0823275	0.780759	0.651224	0.723769	0.193584	2.28018	-0.230829	0.390773	3.09075	2.10261	2.89246	0.245134	0.793406	2.13033	0.211912	2.01021	0.765209	-0.244297
1993	0.167483	1.53903	0.110615	0.811839	0.75681	0.753064	0.218357	2.36031	-0.169251	0.451799	3.19691	2.0461	2.90454	0.268883	0.850899	2.20629	0.208385	2.10469	0.891171	-0.176033
1994	0.136007	1.52448	0.135336	0.803495	0.717963	0.744453	0.210263	2.3849	-0.174815	0.478719	3.20748	2.00948	2.90496	0.26007	0.848656	2.22009	0.183965	2.12697	0.887391	-0.184803
1995	0.130022	1.46953	0.137494	0.748372	0.64015	0.69823	0.156286	2.36486	-0.205001	0.478753	3.2119	1.9734	2.88721	0.205658	0.801757	2.17928	0.151485	2.09583	0.853289	-0.198138
1996	0.106484	1.49082	0.134645	0.763329	0.662148	0.70889	0.177471	2.3815	-0.2041	0.504015	3.18835	2.03655	2.9055	0.226831	0.809547	2.18821	0.149232	2.10264	0.826461	-0.19317
1997	0.12949	1.55357	0.14133	0.819837	0.715287	0.766167	0.239063	2.43625	-0.180691	0.537737	3.23124	2.08275	2.97831	0.290317	0.849628	2.24381	0.17167	2.16558	0.882803	-0.214075
1998	0.201896	1.55989	0.171277	0.826128	0.727872	0.770816	0.245431	2.4706	-0.153495	0.579792	3.2396	2.11696	3.14657	0.297483	0.877665	2.25552	0.223652	2.17434	0.90036	-0.21909
1999	0.190318	1.57823	0.17194	0.843621	0.746698	0.789369	0.263824	2.48522	-0.131221	0.616971	3.25946	2.05655	3.07511	0.315648	0.892048	2.27457	0.229159	2.19361	0.917108	-0.208972
2000	0.236745	1.64132	0.171759	0.90758	0.809795	0.852466	0.326921	2.56277	-0.068124	0.610376	3.32256	2.03248	3.05345	0.378745	0.944574	2.33767	0.236528	2.25671	0.962002	-0.179844
2001	0.286331	1.65399	0.189984	0.92027	0.822457	0.865127	0.339583	2.58069	-0.0554627	0.623833	3.33522	2.08468	3.11092	0.391406	0.95384	2.35033	0.253271	2.26937	1.01406	-0.158231
2002	0.264951	1.63208	0.195711	0.897336	0.800555	0.843225	0.317681	2.55879	-0.0773641	0.675579	3.31332	2.09826	3.09729	0.369504	0.902208	2.32843	0.252996	2.24747	0.988431	-0.175729
2003	0.18806	1.55319	0.146454	0.818732	0.721656	0.764326	0.238782	2.47989	-0.156264	0.658406	3.23442	2.06421	3.07614	0.290605	0.850047	2.24953	0.241094	2.16857	0.90775	-0.212913
2004	0.13346	1.51173	0.114284	0.777503	0.680198	0.722868	0.197324	2.43843	-0.197721	0.65147	3.19296	2.0342	3.05893	0.249147	0.828714	2.20807	0.227945	2.12711	0.866222	-0.262664
2005	0.117097	1.51106	0.0834178	0.777928	0.679526	0.722196	0.196652	2.43776	-0.198393	0.652024	3.19229	2.04225	3.01035	0.248475	0.809054	2.2074	0.221257	2.12644	0.8735	-0.259639
2006	0.123189	1.50727	0.0547522	0.774282	0.67574	0.71841	0.192866	2.43397	-0.202179	0.648927	3.1885	2.06558	2.97991	0.244689	0.807084	2.20361	0.201106	2.12265	0.867953	-0.264811
2007	0.0773943	1.46944	0.0310444	0.735894	0.637907	0.680577	0.155033	2.39614	-0.240012	0.613639	3.15067	2.07097	2.96814	0.206856	0.768021	2.16578	0.178143	2.08482	0.829868	-0.301228
2008	0.0763412	1.43995	0.0281807	0.707411	0.608419	0.651089	0.125545	2.36665	-0.2695	0.554855	3.12118	2.01435	3.0422	0.177368	0.751279	2.13629	0.150714	2.05533	0.818958	-0.264428
2009	0.107952	1.46297	0.0580844	0.729235	0.631443	0.674113	0.148569	2.38967	-0.246476	0.594651	3.1442	1.97114	3.10617	0.200392	0.798536	2.15931	0.162718	2.07835	0.883878	-0.19252
2010	0.03749	1.48371	0.0129059	0.750051	0.652178	0.694848	0.169304	2.41041	-0.225741	0.572753	3.16494	1.94339	3.06298	0.221127	0.781336	2.18005	0.134658	2.09909	0.857786	-0.188975
2011	-0.0134687	1.46268	-0.00457073	0.72987	0.631149	0.673819	0.148275	2.38938	-0.246771	0.553656	3.14391	1.90204	3.04465	0.200098	0.748545	2.15902	0.0996033	2.07806	0.812482	-0.204717
2012	-0.0151123	1.49688	-0.000352656	0.762864	0.665349	0.708019	0.182475	2.42358	-0.212571	0.586128	3.17811	1.90195	3.05172	0.234298	0.764736	2.19322	0.0967975	2.11226	0.83091	-0.198564
2013	0.015294	1.48262	0.0127514	0.749451	0.651092	0.693762	0.168218	2.40932	-0.226827	0.557598	3.16385	1.98943	3.03936	0.220041	0.769008	2.17896	0.0973614	2.098	0.813846	-0.19405
2014	0.0450738	1.48295	0.0437963	0.749154	0.651421	0.694092	0.168547	2.40965	-0.226498	0.553631	3.16418	2.02508	3.02241	0.220371	0.799455	2.17929	0.102794	2.09833	0.836374	-0.21629

## Sheet: developed cpi-uscpi
	Australia	Belgium	Canada	Denmark	Finland	France	Germany	Greece	Ireland	Israel	Italy	Japan	Korea	Netherlands	Norway	Portugal	Singapore	Spain	Sweden	United Kingdom
1980	-0.139489	0.0521401	0.000221371	-0.00645376	-0.00662599	0.00974507	0.141292	-0.858538	-0.113174	-2.88079	-0.228013	0.31007	-0.19229	0.126772	-0.0834806	-0.574713	0.182321	-0.249024	-0.0580461
1981	-0.141952	0.0414298	0.0085921	-0.000681296	-1.46482e-05	0.0214661	0.125291	-0.806149	-0.0753892	-2.58735	-0.199524	0.288265	-0.150764	0.112453	-0.0705973	-0.538021	0.173839	-0.232639	-0.0510448
1982	-0.122023	0.0517992	0.0271816	0.0151029	0.0137004	0.0446372	0.121619	-0.749618	-0.0327332	-2.27017	-0.159598	0.273946	-0.146686	0.11133	-0.0497845	-0.475033	0.16456	-0.200146	-0.0412664
1983	-0.0939145	0.0701351	0.0380015	0.0303783	0.0348626	0.0701588	0.121886	-0.683295	-0.00312284	-1.8936	-0.11405	0.268277	-0.145809	0.109443	-0.028443	-0.391488	0.155993	-0.163972	-0.0179439
1984	-0.0954454	0.0785063	0.0380913	0.0386455	0.0461647	0.0839127	0.113863	-0.62812	0.0142847	-1.23635	-0.0876892	0.259762	-0.154302	0.105219	-0.0203513	-0.299985	0.148788	-0.135934	-0.00279138
1985	-0.0823188	0.0839512	0.0397229	0.0431979	0.0557282	0.0933292	0.108043	-0.566667	0.0221048	-0.644535	-0.0646289	0.25333	-0.158965	0.0995975	-0.0116135	-0.237285	0.135671	-0.114432	0.012884
1986	-0.0525539	0.0815431	0.0494835	0.0510675	0.0601453	0.096218	0.099501	-0.484686	0.0303668	-0.481816	-0.0481534	0.247943	-0.155195	0.0924245	0.0105294	-0.196985	0.121613	-0.0858149	0.0228912
1987	-0.0331191	0.0722922	0.0520879	0.0520886	0.0615695	0.0943218	0.0846008	-0.434739	0.0277515	-0.419118	-0.0440229	0.232603	-0.158125	0.0734261	0.0309127	-0.174144	0.10793	-0.0795581	0.0249022
1988	-0.0198669	0.0602386	0.0521446	0.0543421	0.0660864	0.0888244	0.0730258	-0.396712	0.0199604	-0.370868	-0.0394379	0.218407	-0.145209	0.0595479	0.0419996	-0.15102	0.0974238	-0.0761004	0.0323064
1989	-0.00869162	0.053047	0.0528401	0.0541641	0.0735073	0.0832844	0.0644538	-0.361424	0.0170323	-0.311258	-0.0336978	0.20771	-0.141636	0.0437493	0.0408731	-0.119891	0.0870192	-0.068037	0.0389265
1990	-0.00103638	0.0449572	0.0502228	0.0427024	0.0764024	0.074889	0.0531771	-0.303614	0.00819155	-0.265261	-0.0291955	0.197862	-0.128722	0.0314464	0.035546	-0.0882155	0.0789626	-0.0626318	0.0593373
1991	-0.00527467	0.0406594	0.055936	0.034853	0.0759062	0.0706265	0.0506752	-0.244358	0.00383632	-0.207706	-0.0206757	0.19394	-0.107965	0.026832	0.03214	-0.0611947	0.0755777	-0.0556044	0.0800912
1992	-0.0139726	0.0381275	0.0494683	0.0309285	0.0741032	0.0678226	0.0592255	-0.193361	0.00421961	-0.171648	-0.0121145	0.188334	-0.0947158	0.0274839	0.0292357	-0.0369594	0.0723378	-0.0435617	0.0769301
1993	-0.0188022	0.0372928	0.0447592	0.0236944	0.0705002	0.0642405	0.0654381	-0.147513	-0.00233819	-0.139178	-0.00573017	0.181171	-0.087016	0.025931	0.0263569	-0.0222352	0.0695347	-0.0367936	0.0840277
1994	-0.0218283	0.0363197	0.0343842	0.0210917	0.0640119	0.0602155	0.0660181	-0.113671	-0.00344741	-0.0998136	0.000238798	0.172969	-0.0717812	0.0267517	0.0212098	-0.0113389	0.071615	-0.0279492	0.0823006
1995	-0.0141543	0.0306277	0.0316841	0.0180948	0.0562538	0.0558539	0.0614241	-0.0885117	-0.00467828	-0.0702671	0.0104217	0.160417	-0.0647739	0.0230088	0.0197329	-0.00580757	0.0670076	-0.0201232	0.0811289
1996	-0.0155015	0.0269316	0.0259048	0.0146218	0.0463764	0.0519274	0.0551122	-0.0668466	-0.00993395	-0.0364102	0.0148016	0.148442	-0.0564754	0.0191329	0.0126182	-0.00500879	0.0604265	-0.0174845	0.0706225
1997	-0.0244509	0.0239071	0.0228535	0.0140192	0.0415	0.0471666	0.0531664	-0.0534694	-0.0137723	-0.0090147	0.0135496	0.14599	-0.0476066	0.0184469	0.0136484	-0.00575666	0.0590063	-0.0190447	0.0628289
1998	-0.0274498	0.0213428	0.0204678	0.0153041	0.0408445	0.0430544	0.0505212	-0.0399378	-0.010048	0.00727978	0.0153023	0.142171	-0.022874	0.0202955	0.0166462	-0.000806372	0.0511534	-0.0178435	0.0555481
1999	-0.0305317	0.0167731	0.0185375	0.0165376	0.0364502	0.0359646	0.0435886	-0.0380347	-0.0123822	0.0198726	0.0130337	0.131338	-0.0287367	0.0203167	0.0172625	-0.000314257	0.0418259	-0.0173226	0.0481154
2000	-0.0259419	0.0132627	0.0157668	0.0146342	0.0364116	0.0288598	0.0355087	-0.0389211	-0.00328627	0.0103071	0.00941609	0.114069	-0.0334893	0.0158398	0.0160391	-0.00254713	0.0332761	-0.0170884	0.0381736
2001	-0.0194247	0.0117747	0.0144934	0.0126184	0.0353123	0.0237791	0.0319364	-0.0366136	0.00527109	0.00302266	0.00925406	0.0984623	-0.0282422	0.0214468	0.0168459	0.00402789	0.0254818	-0.0138696	0.0363952
2002	-0.0134081	0.0120134	0.0173584	0.016196	0.0352102	0.0251914	0.0312295	-0.0279648	0.0181844	0.020212	0.012979	0.0858976	-0.0232525	0.0286572	0.0155706	0.0123232	0.0169434	-0.00758492	0.0388356
2003	-0.0112873	0.00912778	0.0194278	0.0154331	0.0292556	0.024507	0.0259494	-0.0226445	0.0232917	0.0133615	0.0147012	0.076877	-0.0179892	0.0279876	0.0164415	0.0166048	0.00939499	-0.00432822	0.0373705
2004	-0.0127008	0.00664506	0.0159456	0.0089685	0.0185933	0.0222069	0.0216498	-0.0217081	0.0212466	8.68681e-05	0.0127426	0.0653669	-0.0141753	0.0218585	0.00698383	0.0152439	0.00508258	-0.00280714	0.0275161
2005	-0.0157526	0.00408178	0.010964	0.00226377	0.00782679	0.0151898	0.0138264	-0.0210688	0.0171903	-0.00867973	0.00684876	0.0496891	-0.0168614	0.0145787	-0.000945825	0.0106034	-0.0075652	-0.00290389	0.0149896
2006	-0.0144397	-0.00199795	0.00578391	-0.00339322	0.000789122	0.00865234	0.0068348	-0.021195	0.0201795	-0.0133825	0.00195711	0.0369442	-0.0210282	0.00583147	-0.00472259	0.00856811	-0.0169428	-0.00168609	0.0070683
2007	-0.0166423	-0.00636756	0.00275732	-0.00822793	-0.000657402	0.00285177	0.0044878	-0.0210163	0.0286563	-0.0233884	-0.00241922	0.0249802	-0.0223372	0.000570206	-0.0137837	0.00836706	-0.0201533	-0.00196474	0.00435533
2008	-0.0144997	-0.00365243	-0.00342975	-0.0100705	0.000290341	-0.00145725	-0.000605626	-0.0197063	0.0295521	-0.0202281	-0.00436443	0.0145437	-0.0188664	-0.00512384	-0.0140888	0.0031129	-0.00908876	-0.000976222	0.00267053
2009	-0.00511929	-0.00234041	-0.000584255	-0.00280116	0.00183721	0.000471998	0.00229733	-0.0129357	0.0111936	-0.00447583	0.000428139	0.0102021	-0.00553706	0.00156022	-0.00323197	0.00101587	-0.00492827	-0.000681827	0.00206466
2010	0	0	0	0	0	0	0	0	0	0	0	0	0	0	0	0	0	0	0
2011	0.000618472	0.00157288	-0.00103145	-0.0016883	0.0010931	-0.00439792	-0.00457791	0.000727847	-0.00244012	0.00127106	-0.0017524	-0.0147303	0.00366056	-0.00344862	-0.00788443	0.00208389	0.00873611	0.00016585	-0.000824649
2012	-0.00068786	0.00484179	-0.00339362	-0.000236671	0.00422612	-0.00488176	-0.00483688	-0.0016949	-0.00404528	-0.000270778	0.0023639	-0.0237708	0.00413993	-0.00181292	-0.0137105	0.00506906	0.0190762	0.0017652	-0.00587881
2013	0.00350809	0.00332995	-0.00565321	-0.00316659	0.00427364	-0.00746281	-0.00466618	-0.01203	-0.00818319	-9.58814e-06	0.00131466	-0.028528	0.00342617	0.00259516	-0.0108654	-5.63436e-05	0.0230066	0.00152456	-0.0123868
2014	0.00719209	-0.00218825	-0.00443944	-0.00770949	0.00179351	-0.0122522	-0.00773445	-0.0247554	-0.0143181	-0.00493613	-0.00462839	-0.0237749	0.00196793	-0.000248388	-0.00914711	-0.00825472	0.0203114	-0.00610315	-0.0201563
